# Supplementary material for: The newly-arisen Devil facial tumour disease 2 (DFT2) reveals a mechanism for the emergence of a contagious cancer
Source: eLife. 2018 Aug 14;7:e35314. doi: 10.7554/eLife.35314 (PMC6092122; doi:10.7554/eLife.35314)
Supplement: Figure 3—source data 1. [file elife-35314-fig3-data1.txt]

>pET22B+SahaUC 3R11_T7 -- unclipped
ATACATATGTCTCACTCCTTGAGGTACTTCGACACCGCCGTGTCCCGGCCCGGGCTCGGG
GAGCCGCGGTTCCTCTCCGTGGGCTACGTGGACGATCAGCAGTTCGTGCGCTTCGACAGC
GACAGCGCGAGTCAGAGTGAGGAGCCGCGGGCGCCGTGGATGGAGAAGGTGCAGGACGTG
GACCCGGGATACTGGGAGCGGAACACACAGATCAGTAAGGAGAACGCACAGAGTTCCCGA
GTGAGCCTGCAGAACCTGCGCGGCTACTACAACCAGAGCGAGGGCGGGGCCCACACCTTC
CAGTGCATGTACGGCTGCGAGGTTTCCCCGGAGCTCTCCTTCCAGCGCGGGTTTCTTCAG
TTCGCCTACGACGGGCAGGACTACCTCGCCCTGGACACGGAGACCCTCACGTGGGCGGCT
GCGCAGAACGAGGCAGTGAACACGAAGCGCAAGTGGGAGGCGGAGAGGAGCTATGCGGAG
AGAGATAAAGCCTACCTGGAGGAAACGTGCGTGCTGTGGGTGCAGAAGTACCTGGAGATG
GGGAAGGAGAGTCTGCAGAGGGCAGATGCCCCTTCTGCCCGAGTGACCCGGCACAGCACG
CCCAGTGGGGAGGTGTGCCTGCAGTGCCGGGCCCAGGACTTTTACCCCTCGGAGATCTCT
CTGGCCTGGCTGAGGGACGGGGAGGAGCAGCACCAGGACACAGAGTTCATCGAGACCAGG
CCTGCCGGCGATGGGACCTTCCAGAAGTGGGCGGCTGTGGGGGTGCCCTCGGGCCAGGAA
GGGAGATACACCTGCCGAGTTCAGCACGAGGGGCTGCCTGAGCCCCTCACCCTGAAATGG
GAGCCGGAGTCCTCATTGCCCTGGATCATCGTGGGGGTCCTTGCCGCTGTCCTCCTCCTC
ACTGCGGTCATTGCTGGGGCTGTGGTCTGGAGGAAGAAGACTTCAGGTGGAAAAGGAGGG
GACTATGTTCCGGCTGCAGGCAATGATAGTGCACAGGGGTCAGATGTCTCTCTGACAGCC
AAACTCGA
>pET22B+SahaUK 
ATGGTTCATTCTCTGAGGTATTTCCAAACTTCCATGTCTCAGCCCGGGCTCACAAAGCCG
AGGTTCATTTCGGTGGGCTATGTGGACGATCAGGCGTTCGTTCGCTTCGACAGCGACAGC
GCAGGTCTGAGGGAGGAGCCCATGGTGATGTGGTTGGACAAGAGTAACCAGAATTACTGG
GAGAGGAACTCGCGTGTCATCTGGGAGACTGCACGCACTTTCCAAGTGGGCCTGCAGAAT
CTGCAGTTCTATTACAATCAGAGCGAGGGAGCTCACACATATCAGCGCCTGGTCGGCTGC
GAGGTGACTTACGACTGGATCTTCCTGAGGGGTTTTGAGCAATTCGCTTACAATGGGCAC
GACTATATATCCCTGGATCTGACAACTCTGAGTTGGACCGTGGCAGAGCCTACGGCTCTT
AACTCCAAGCTCAAGTGGGAGGCGGAGCGCAGCATCGCCCAGAGACAGAAAGAGTATCTG
GAGGAAAAGTGCGTTTACTGGCTGCGCAAGTACCTGGAGTACGGGAAGGAGAAATTGCTC
CGAGCAGCTCCTCCCTCTGTTCGAATTACCCATCGTACCCATCCTGATGGTAAGGTGACC
CTTCAGTGTCGGTCCCAGGACTTTTACCCTGCTGAGATCTCTCTGACTTGGCTAAGAGAT
GGGGAAGAACAGCACCAGGACACAGAGTTCATCGAGACCAGGCCTGCTGGAGATGGGACC
TTCCAGAAGTGGGTGGCTGTGGAGGTGACCTCGGGCCAGGAAGGGAACTATATCTGCCGA
GTTCAGCACGAGGGGCTGCCTGAGCCCCTCACCCTGAAATGGGAGCCAGAGTCCTCATCC
CCCTGGATCATTGTGGGGGTCCTTGCTGCTGTCTTCCTCCTCAATGCAGTCATTGCTGGA
GCTGTGGTCTGGAGGAAGAAGACTTCAGGTGGAAAAGGAGGGGACTATGTTCAGGCTGCA
GGCAATGATAGTGCACAGGGATCAGATGTCTCTCTGACAGCCAAACTCGAGCACCACCAC
CACCACCACTGA
