# Supplementary material for: The newly-arisen Devil facial tumour disease 2 (DFT2) reveals a mechanism for the emergence of a contagious cancer
Source: eLife. 2018 Aug 14;7:e35314. doi: 10.7554/eLife.35314 (PMC6092122; doi:10.7554/eLife.35314)
Supplement: Table 1–source data 1. [file elife-35314-table1-data1.txt]

>Spln_Teu_35 
CCGTGGGCTACGTGGACGATCAGCAGTTCGTGCGCTTCGACAGCGACAGCGCGAGTCAGA
GTGAGGAGCCGCGGGCGCCGTGGATGGAGAAGGTGAAGGACGTGGACCCGGGATACTGGG
AGCAGGAGACACAGATCATTAAGGAGACTGCACAGATTTCCCGAGTGGACCTGCAGACCC
TGCGCGGCTACTACAACCAGAGCGAGGGCGGGGCCCACACCTTCCAGCGCATGTACGGCT
GCGAGGTTTCCCCGGAGCTCTCCTTCCAGCGCGGGTTTCTTCAGTTCGCCTACGAC
>Spln_Teu_49_82 
CCGTGGGCTACGTGGACGATCAGCAGTTCGTGCGCTTCGACAGCGACAGCGCGAGTCAGA
GTGAGGAGCCGCGGGCGCCGTGGATGGAGAAGGTGAAGGACGTGGACCCGGGATACTGGG
AGCAGCAGACACAGATCAGTAAGGAGAACGCACAGATTTACCGAGTGGGCCTGCAGACCC
TGCGCGGCTACTACAACCAGAGCGAGGGCGGGGCCCACACCTTCCAGCGCATGTACGGCT
GCGAGGTTTCCCCGGAGCTCTCCTTCCAGCGCGGGTTTCTTCAGTTCGCCTACGAC
>Spln_Teu_29 
CCGTGGGCTACGTGGACGATCAGCAGTTCGTGCGCTTCGACAGCGACAGCGCGAGTCAGA
GTGAGGAGCCGCGGGCGCCGTGGATGGAGAAGGTGCAGGACGTGGACCCGGGATACTGGG
AGCAGGAGACACAGATCATTAAGGAGACTGCACAGATTTCCCGAGTGGACCTGCAGACCC
TGCGCGGCTACTACAACCAGAGCGAGGGCGGGGCCCACACCTTCCAGCGCATGTACGGCT
GCGAGGTTTCCCCGGAGCTCTCCTTCCAGCGCGGGTTTCTTCAGTTCGCCTACGAC
>Spln_Teu_27-1 
CCGTGGGCTACGTGGACGATCAGCAGTTCGTGCGCTTCGACAGCGACAGCGCGAGTCAGA
GTGAGGAGCCGCGGGCGCCGTGGATGGAGAAGGTGCAGGACGTGGACCCGGGATACTGGG
AGCGGAACACACAGATCAGTAAGGAGAACGCACAGAGTTCCCGAGTGAGCCTGCAGAACC
TGCGCGGCTACTACAACCAGAGCGAGGGCGGGGCCCACACCTTCCAGTGCATGTACGGCT
GCGAGGTTTCCCCGGAGCTCTCCTTCCAGCGCGGGTTTCTTCAGTTCGCCTACGAC
>Spln_Teu_27 
CCGTGGGCTACGTGGACGATCAGCAGTTCGTGCGCTTCGACAGCGACAGCGCGAGTCAGA
GTGAGGAGCCGCGGGCGCCGTGGATGGAGAAGGTGCAGGACGTGGACCCGGGATACTGGG
AGCGGAACACACAGATCAGTAAGGAGAACGCACAGAGTTCCCGAGTGAGCCTGCAGAACC
TGCGCGGCTACTACAACCAGAGCGAGGGCGGGGCCCACACCTTCCAGCGCATGTACGGCT
GCGAGGTTTCCCCGGAGCTCTCCTTCCAGCGCGGGTTTCTTCAGTTCGCCTACGAC
>Spln_SN_97 
CCGTGGGCTACGTGGACGATCAGCAGTTCGTGCGCTTCGACAGCGACAGCGCGAGTCAGA
GGCAGGAGCCGCGGGCGCCGTGGATGGAGAAGGTGAAGGACGTGGACCCGGGATACTGGG
AGCAGCAGACACAGATCATTAAGGAGACTGCACAGATTTCCCGAGTGGACCTGCAGACCC
TGCGCGGCTACTACAACCAGAGCGAGGGCGGGGCCCACACCTTCCAGCGCATGTACGGCT
GCGAGGTTTCCCCGGAGCTCTCCTTCCAGCGCGGGTTTCTTCAGTTCGCCTACGAC
>Spln_SN_90 
CCGTGGGCTACGTGGACGATCAGCAGTTCGTGCGCTTCGACAGCGACAGCGCGAGTCAGA
GTGAGGAGCCGCGGGCGCCGTGGATGGAGAAGGTGCAGGACGTGGACCCGGGATACTGGG
AGCAGCAGACACAGAACAGTAAGGGGAATGCACAGATTTACCGAGTGGGCCTGCAGACCC
TGCGCGGCTACTACAACCAGAGCGAGGGCGGGGCCCACACCTTCCAGCGCATGTACGGCT
GCGAGGTTTCCCCGGAGCTCTCCTTCCAGCGCGGGTTTCTTCAGTTCGCCTACGAC
>Spln_Sn_37 
CCGTGGGCTACGTGGACGATCAGCAGTTCGTGCGCTTCGACAGCGACAGCGCGAGTCAGA
GTGAGGAGCCGCGGGCGCCGTGGATGGAGAAGGTGAAGGACGTGGACCCGGGATACTGGG
AGCAGGAGACACAGATCAGTAAGGAGAACGCACAGATTTACCGAGTGGGCCTGCAGACCC
TGCGCGGCTACTACAACCAGAGCGAGGGCGGGGCCCACACCTTCCAGCGCATGTACGGCT
GCGAGGTTTCCCCGGAGCTCTCCTTCCAGCGCGGGTTTCTTCAGTTCGCCTACGA
>Spln_SN_33 
CCGTGGGCTACGTGGACGATCAGCAGTTCGTGCGCTTCGACAGCGACAGCGCGAGTCAGA
GTGAGGAGCCGCGGGCGCCGTGGATGGAGAAGGTGAAGGACGTGGACCCGGGATACTGGG
AGCAGCAGACACAGATCATTAAGGAGACTGCACAGATTTACCGAGTGGGCCTGCAGACCC
TGCGCGGCTACTACAACCAGAGCGAGGGCGGGGCCCACACCTTCCAGCGCATGTACGGCT
GCGAGGTTTCCCCGGAGCTCTCCTTCCAGCGCGGGTTTCTTCAGTTCGCCTACGAC
>Spln_SN_29 
CCGTGGGCTACGTGGACGATCAGCAGTTCGTGCGCTTCGACAGCGACAGCGCGAGTCAGA
GTGAGGAGCCGCGGGCGCCGTGGATGGAGAAGGTGCAGGACGTGGACCCGGGATACTGGG
AGCAGGAGACACAGATCATTAAGGAGACTGCACAGATTTCCCGAGTGGACCTGCAGACCC
TGCGCGGCTACTACAACCAGAGCGAGGGCGGGGCCCACACCTTCCAGCGCATGTACGGCT
GCGAGGTTTCCCCGGAGCTCTCCTTCCAGCGCGGGTTTCTTCAGTTCGCCTACGAC
>Spln_SN_27-1 
CCGTGGGCTACGTGGACGATCAGCAGTTCGTGCGCTTCGACAGCGACAGCGCGAGTCAGA
GTGAGGAGCCGCGGGCGCCGTGGATGGAGAAGGTGCAGGACGTGGACCCGGGATACTGGG
AGCGGAACACACAGATCAGTAAGGAGAACGCACAGAGTTCCCGAGTGAGCCTGCAGAACC
TGCGCGGCTACTACAACCAGAGCGAGGGCGGGGCCCACACCTTCCAGTGCATGTACGGCT
GCGAGGTTTCCCCGGAGCTCTCCTTCCAGCGCGGGTTTCTTCAGTTCGCCTACGAC
>Spln_RV_37 
CCGTGGGCTACGTGGACGATCAGCAGTTCGTGCGCTTCGACAGCGACAGCGCGAGTCAGA
GTGAGGAGCCGCGGGCGCCGTGGATGGAGAAGGTGAAGGACGTGGACCCGGGATACTGGG
AGCAGGAGACACAGATCAGTAAGGAGAACGCACAGATTTACCGAGTGGGCCTGCAGACCC
TGCGCGGCTACTACAACCAGAGCGAGGGCGGGGCCCACACCTTCCAGCGCATGTACGGCT
GCGAGGTTTCCCCGGAGCTCTCCTTCCAGCGCGGGTTTCTTCAGTTCGCCTACGA
>Spln_RV_36 
CCGTGGGCTACGTGGACGATCAGCAGTTCGTGCGCTTCGACAGCGACAGCGCGAGTCAGA
GTGAGGAGCCGCGGGCGCCGTGGATGGAGAAGGTGAAGGACGTGGACCCGGGATACTGGG
AGCAGGAGACACAGATCAGTAAGGAGACTGCACAGATTTACCGAGTGGGCCTGCAGACCC
TGCGCGGCTACTACAACCAGAGCGAGGGCGGGGCCCACACCTTCCAGCGCATGTACGGCT
GCGAGGTTTCCCCGGAGCTCTCCTTCCAGCGCGGGTTTCTTCAGTTCGCCTACGAC
>Spln_RV_33 
CCGTGGGCTACGTGGACGATCAGCAGTTCGTGCGCTTCGACAGCGACAGCGCGAGTCAGA
GTGAGGAGCCGCGGGCGCCGTGGATGGAGAAGGTGAAGGACGTGGACCCGGGATACTGGG
AGCAGCAGACACAGATCATTAAGGAGACTGCACAGATTTACCGAGTGGGCCTGCAGACCC
TGCGCGGCTACTACAACCAGAGCGAGGGCGGGGCCCACACCTTCCAGCGCATGTACGGCT
GCGAGGTTTCCCCGGAGCTCTCCTTCCAGCGCGGGTTTCTTCAGTTCGCCTACGAC
>Spln_RV_27-1 
CCGTGGGCTACGTGGACGATCAGCAGTTCGTGCGCTTCGACAGCGACAGCGCGAGTCAGA
GTGAGGAGCCGCGGGCGCCGTGGATGGAGAAGGTGCAGGACGTGGACCCGGGATACTGGG
AGCGGAACACACAGATCAGTAAGGAGAACGCACAGAGTTCCCGAGTGAGCCTGCAGAACC
TGCGCGGCTACTACAACCAGAGCGAGGGCGGGGCCCACACCTTCCAGTGCATGTACGGCT
GCGAGGTTTCCCCGGAGCTCTCCTTCCAGCGCGGGTTTCTTCAGTTCGCCTACGAC
>Spln_RV_27 
CCGTGGGCTACGTGGACGATCAGCAGTTCGTGCGCTTCGACAGCGACAGCGCGAGTCAGA
GTGAGGAGCCGCGGGCGCCGTGGATGGAGAAGGTGCAGGACGTGGACCCGGGATACTGGG
AGCGGAACACACAGATCAGTAAGGAGAACGCACAGAGTTCCCGAGTGAGCCTGCAGAACC
TGCGCGGCTACTACAACCAGAGCGAGGGCGGGGCCCACACCTTCCAGCGCATGTACGGCT
GCGAGGTTTCCCCGGAGCTCTCCTTCCAGCGCGGGTTTCTTCAGTTCGCCTACGAC
>DFT2_CL_90 
CCGTGGGCTACGTGGACGATCAGCAGTTCGTGCGCTTCGACAGCGACAGCGCGAGTCAGA
GTGAGGAGCCGCGGGCGCCGTGGATGGAGAAGGTGCAGGACGTGGACCCGGGATACTGGG
AGCAGCAGACACAGAACAGTAAGGGGAATGCACAGATTTACCGAGTGGGCCTGCAGACCC
TGCGCGGCTACTACAACCAGAGCGAGGGCGGGGCCCACACCTTCCAGCGCATGTACGGCT
GCGAGGTTTCCCCGGAGCTCTCCTTCCAGCGCGGGTTTCTTCAGTTCGCCTACGAC
>DFT2_CL_74_88 
CCGTGGGCTACGTGGACGATCAGCAGTTCGTGCGCTTCGACAGCGACAGCGCGAGTCAGA
GTGAGGAGCCGCGGGCGCCGTGGATGGAGAAGGTGCAGGACGTGGACCCGGGATACTGGG
AGCGGAACACACAGATCAGTAAGGAGAACGCACAGAGTTCCCGAGTGAGCCTGCAGACCC
TGCGCGGCTACTACAACCAGAGCGAGGGCGGGGCCCACACCTTCCAGCGCATGTACGGCT
GCGAGGTTTCCCCGGAGCTCTCCTTCCAGCGCGGGTTTCTTCAGTTCGCCTACGAC
>DFT2_CL_35 
CCGTGGGCTACGTGGACGATCAGCAGTTCGTGCGCTTCGACAGCGACAGCGCGAGTCAGA
GTGAGGAGCCGCGGGCGCCGTGGATGGAGAAGGTGAAGGACGTGGACCCGGGATACTGGG
AGCAGGAGACACAGATCATTAAGGAGACTGCACAGATTTCCCGAGTGGACCTGCAGACCC
TGCGCGGCTACTACAACCAGAGCGAGGGCGGGGCCCACACCTTCCAGCGCATGTACGGCT
GCGAGGTTTCCCCGGAGCTCTCCTTCCAGCGCGGGTTTCTTCAGTTCGCCTACGAC
>DFT2_CL_27-1 
CCGTGGGCTACGTGGACGATCAGCAGTTCGTGCGCTTCGACAGCGACAGCGCGAGTCAGA
GTGAGGAGCCGCGGGCGCCGTGGATGGAGAAGGTGCAGGACGTGGACCCGGGATACTGGG
AGCGGAACACACAGATCAGTAAGGAGAACGCACAGAGTTCCCGAGTGAGCCTGCAGAACC
TGCGCGGCTACTACAACCAGAGCGAGGGCGGGGCCCACACCTTCCAGTGCATGTACGGCT
GCGAGGTTTCCCCGGAGCTCTCCTTCCAGCGCGGGTTTCTTCAGTTCGCCTACGAC
>DFT2_CL_27 
CCGTGGGCTACGTGGACGATCAGCAGTTCGTGCGCTTCGACAGCGACAGCGCGAGTCAGA
GTGAGGAGCCGCGGGCGCCGTGGATGGAGAAGGTGCAGGACGTGGACCCGGGATACTGGG
AGCGGAACACACAGATCAGTAAGGAGAACGCACAGAGTTCCCGAGTGAGCCTGCAGAACC
TGCGCGGCTACTACAACCAGAGCGAGGGCGGGGCCCACACCTTCCAGCGCATGTACGGCT
GCGAGGTTTCCCCGGAGCTCTCCTTCCAGCGCGGGTTTCTTCAGTTCGCCTACGAC
>Spln_RV_97 
CCGTGGGCTACGTGGACGATCAGCAGTTCGTGCGCTTCGACAGCGACAGCGCGAGTCAGA
GGCAGGAGCCGCGGGCGCCGTGGATGGAGAAGGTGAAGGACGTGGACCCGGGATACTGGG
AGCAGCAGACACAGATCATTAAGGAGACTGCACAGATTTCCCGAGTGGACCTGCAGACCC
TGCGCGGCTACTACAACCAGAGCGAGGGCGGGGCCCACACCTTCCAGCGCATGTACGGCT
GCGAGGTTTCCCCGGAGCTCTCCTTCCAGCGCGGGTTTCTTCAGTTCGCCTACGAC
